# Supplementary material for: It is Separation, Not Contact: Electrification at Water–Hydrophobe Interfaces during Wetting–Dewetting Cycles
Source: Langmuir. 2026 Jan 30;42(5):4010–9. doi: 10.1021/acs.langmuir.5c05487 (PMC12895528; doi:10.1021/acs.langmuir.5c05487)
Supplement: Supplementary file 11 [file la5c05487_si_019.xlsx]

## Sheet: Fig1a
This sheet is intentially left blank

## Sheet: Fig1b
Info	t	ODTS	APTES2s	APTES5s
Time	-10	0.0083	0.014	-0.0045
s	-9	0.0084	0.0144	-0.0044
Charge	-8	0.0085	0.0148	-0.0043
nC	-7	0.0087	0.0153	-0.0042
	-6	0.0088	0.0158	-0.0041
	-5	0.0089	0.0163	-0.0039
	-4	0.0091	0.0167	-0.0038
	-3	0.0092	0.0172	-0.0037
	-2	0.0094	0.0176	-0.0035
	-1	0.0095	0.0181	-0.0034
	0	0.0096	0.0275	-0.0038
	1	0.1822	0.1373	-0.2019
	2	0.5265	0.1952	-0.3985
	3	0.5283	0.1956	-0.3983
	4	0.5283	0.1961	-0.3981
	5	0.5284	0.1965	-0.3979
	6	0.5285	0.197	-0.3977
	7	0.5286	0.1974	-0.3976
	8	0.5287	0.1979	-0.3974
	9	0.5288	0.1984	-0.3972
	10	0.5289	0.1989	-0.3972

## Sheet: Fig1c
Info	x	pure ODTS	APTES 2s + ODTS	APTES 5s + ODTS
Sample #	1	0.50242	0.181471	-0.418314
	2	0.0175777	0.0167613	0.018542
Charge	3
nC
