# Supplementary material for: It is Separation, Not Contact: Electrification at Water–Hydrophobe Interfaces during Wetting–Dewetting Cycles
Source: Langmuir. 2026 Jan 30;42(5):4010–9. doi: 10.1021/acs.langmuir.5c05487 (PMC12895528; doi:10.1021/acs.langmuir.5c05487)
Supplement: Supplementary file 12 [file la5c05487_si_020.xlsx]

## Sheet: Fig2a
Info	t	Charge(Raw)	Charge(corrected)
Time	0	0	0.0022
s	1	-0.000129221	0.0032
Charge	2	-0.0115584	-0.0071
nC	3	-0.137288	-0.1317
	4	-0.137417	-0.1307
	5	-0.137746	-0.1299
	6	-0.138175	-0.1292
	7	-0.138405	-0.1283
	8	-0.138434	-0.1272
	9	-0.136463	-0.1241
	10	-0.136092	-0.1226
	11	-0.135921	-0.1213
	12	-0.135851	-0.1201
	13	-0.13598	-0.1191
	14	-0.136009	-0.118
	15	-0.136238	-0.1171
	16	-0.136168	-0.1159
	17	-0.136297	-0.1149
	18	-0.136326	-0.1138
	19	-0.136555	-0.1129
	20	-0.136584	-0.1118
	21	-0.136714	-0.1108
	22	-0.136843	-0.1098
	23	-0.136972	-0.1088
	24	-0.137301	-0.108
	25	-0.137331	-0.1069
	26	-0.13736	-0.1058
	27	-0.137589	-0.1049
	28	-0.137818	-0.104
	29	-0.137847	-0.1029
	30	-0.137977	-0.1019
	31	-0.138206	-0.101
	32	-0.138335	-0.1
	33	-0.139764	-0.1003
	34	-0.142694	-0.1021
	35	-0.147523	-0.1058
	36	-0.153152	-0.1103
	37	-0.159581	-0.1156
	38	-0.16641	-0.1213
	39	-0.17354	-0.1273
	40	-0.180669	-0.1333
	41	-0.189498	-0.141
	42	-0.198027	-0.1484
	43	-0.213856	-0.1631
	44	-0.231686	-0.1798
	45	-0.244615	-0.1916
	46	-0.256444	-0.2023
	47	-0.264673	-0.2094
	48	-0.269803	-0.2134
	49	-0.275932	-0.2184
	50	-0.280961	-0.2223
	51	-0.28519	-0.2254
	52	-0.289019	-0.2281
	53	-0.280449	-0.2184
	54	-0.261278	-0.1981
	55	-0.260707	-0.1964
	56	-0.260736	-0.1953
	57	-0.260666	-0.1941
	58	-0.260695	-0.193
	59	-0.260724	-0.1919
	60	-0.260553	-0.1906
	61	-0.260582	-0.1895
	62	-0.260512	-0.1883
	63	-0.260541	-0.1872
	64	-0.26057	-0.1861
	65	-0.260699	-0.1851
	66	-0.260629	-0.1839
	67	-0.260558	-0.1827
	68	-0.260587	-0.1816
	69	-0.260516	-0.1804
	70	-0.260545	-0.1793
	71	-0.260675	-0.1783
	72	-0.260604	-0.1771
	73	-0.260533	-0.1759
	74	-0.260562	-0.1748
	75	-0.260592	-0.1737
	76	-0.260621	-0.1726
	77	-0.26065	-0.1715
	78	-0.260679	-0.1704
	79	-0.260508	-0.1691
	80	-0.260038	-0.1675
	81	-0.259767	-0.1661
	82	-0.259796	-0.165
	83	-0.260025	-0.1641
	84	-0.259955	-0.1629
	85	-0.234084	-0.1359
	86	-0.173413	-0.0741
	87	-0.173642	-0.0732
	88	-0.173571	-0.072
	89	-0.173801	-0.0711
	90	-0.17373	-0.0699
	91	-0.173659	-0.0687
	92	-0.173488	-0.0674
	93	-0.173418	-0.0662
	94	-0.173447	-0.0651
	95	-0.173576	-0.0641
	96	-0.173605	-0.063
	97	-0.173634	-0.0619
	98	-0.173664	-0.0608
	99	-0.173693	-0.0597
	100	-0.173722	-0.0586
	101	-0.173751	-0.0575
	102	-0.173781	-0.0564
	103	-0.13041	-0.0119
	104	0.043261	0.1629
	105	0.0430318	0.1638
	106	0.0430318
	107	0.0430318
	108	0.0430318
	109	0.0430318
	110	0.0430318
	111	0.0430318
	112	0.0430318
	113	0.0430318
	114	0.0430318
	115	0.0430318

## Sheet: Fig2b
Capillary	UptakeRate	ReleaseRate	4StepsSum	Capillary	UptakeRate	ReleaseRate	4StepsSum	Capillary	UptakeRate	ReleaseRate	4StepsSum
ODTS	1	1	0.263894	APTES 2s	1	1	0.09656	APTES 5s	1	1	-0.102764
			0.130869				0.005125				-0.0800643
			-0.0005				0.02765				-0.0294286
			0.0680132				-0.00569524				-0.06516
			0.074		10	1	0.0151		10	1	-0.04387
	10	1	0.118071				-0.00540952				-0.0283618
			0.0627857				0.00102857				-0.0400786
			0.0210143				0.02306				0.000854762
			0.08894				-0.00333714				-0.04472
			0.0137314		100	1	0.037		100	1	-0.0549057
	100	1	0.0306818				-0.02104				-0.0244048
			0.074				-0.00312857				-0.0453143
			0.0404714				0.02298				-0.01618
			0.05897				0.00331071				-0.0229114
			0.038		1	10	-0.0322333		1	10	-0.125089
	1	10	0.136594				0.0165543				-0.068097
			0.0151229				-0.07756				0.0029
			0.0422214				0.06234				-0.0137
			0.00221429				-0.0158				-0.0227743
			0.0390571		10	10	-0.09958		10	10	-0.0843857
			0.0329036				-0.01786				-0.01576
	10	10	0.03424				-0.00496				-0.062475
			0.00240357				-0.0318571				-0.00698
			0.0248457				-0.0343055				-0.04878
			0.0669		100	10	-0.0366				-0.0146743
			0.03065				-0.023269		100	10	-0.1034
			0.0234524				-0.04121				0.00781071
			0.030625				-0.03182				-0.020569
	100	10	-0.154257				0.0075				-0.02728
			-0.0096		1	100	-0.0385				-0.0438
			0.04612				0.07855		1	100	0.798857
			0.0126029				-0.0646				0.0105
			0.045685				-0.05385				0.0333429
	1	100	0.11056				-0.02775				0.03086
			-0.147523		10	100	0.00204				-0.0119771
			0.155313				-0.0304		10	100	-0.00412857
			-0.0355114				-0.006				0.0186086
			0.1283				-0.06126				0.00323143
	10	100	-0.14377				-0.0196714				-0.0175257
			0.00501429		100	100	0.0631971				-0.015925
			-0.0897929				-0.1802		100	100	0.0311
			0.100871				0.0198				-0.0483929
			0.0481714				0.00184				0.0909
			-0.01995				-0.0752857				-0.02546
	100	100	0.17947				-0.0036				-0.0539029
			-0.0500829				-0.0376143
			-0.0279633
			-0.0976
			0.0101

## Sheet: Fig2c
ODTS	Contact	Liquid Uptake	Capillary Lift	Liquid Release
mean	-0.0401366	-0.471765	0.010633	0.534541
std	0.0559594	0.121498	0.0102987	0.101699

## Sheet: Fig2d
APTES	Contact	Withdraw	Lift	Release
mean	-0.00683777	-0.234926	0.0255037	0.2032
std	0.0358878	0.0588561	0.0163214	0.0534929

## Sheet: Fig2e
APTES	Contact	Withdraw	Lift	Release
mean	-0.0411201	0.484409	-0.0242562	-0.428016
std	0.0701464	0.1304	0.0265015	0.0967302
