# Supplementary material for: It is Separation, Not Contact: Electrification at Water–Hydrophobe Interfaces during Wetting–Dewetting Cycles
Source: Langmuir. 2026 Jan 30;42(5):4010–9. doi: 10.1021/acs.langmuir.5c05487 (PMC12895528; doi:10.1021/acs.langmuir.5c05487)
Supplement: Supplementary file 13 [file la5c05487_si_021.xlsx]

## Sheet: Fig3abc
Release	ODTS mean	std	APTES 2s		APTES 5s
1	0.433539	0.0268959	0.148657	0.00941737	-0.312555	0.0168405
10	0.50242	0.0175777	0.181471	0.0167613	-0.418314	0.018542
100	0.665365	0.0487449	0.267291	0.0178862	-0.546129	0.0197333

## Sheet: Fig3def
UptakeRate	ODTS mean	std	APTES 2s		APTES 5s
1	0.520128	0.108141	0.208872	0.0584149	-0.432727	0.0910481
10	0.555225	0.114225	0.200091	0.051138	-0.423843	0.104033
100	0.525093	0.0787713	0.201273	0.0542777	-0.42807	0.100356
