# Supplementary material for: It is Separation, Not Contact: Electrification at Water–Hydrophobe Interfaces during Wetting–Dewetting Cycles
Source: Langmuir. 2026 Jan 30;42(5):4010–9. doi: 10.1021/acs.langmuir.5c05487 (PMC12895528; doi:10.1021/acs.langmuir.5c05487)
Supplement: Supplementary file 14 [file la5c05487_si_022.xlsx]

## Sheet: Fig4a
Time Interval	3s		30s
ODTS	0.637912	0.041385	0.600563	0.0173316
APTES2s	0.186919	0.00733199	0.188556	0.00473571
APTES5s	-0.439355	0.0207828	-0.415579	0.0157373

## Sheet: Fig4b
ReleaseRate	Vmax	Verror	Q	Q_std
1	36.9		0.433539	0.0268959
10	104		0.50242	0.0175777
100	357.3		0.665365	0.0487449
1	27.3		0.148657	0.00941737
10	69		0.181471	0.0167613
100	328		0.267291	0.0178862
1	22.4		-0.312555	0.0168405
10	87.7		-0.418314	0.018542
100	346.3		-0.546129	0.0197333

## Sheet: Fig4c
ReleaseRate	Amax	Aerror	Q	Q_std
1	118		0.433539	0.0268959
10	622		0.50242	0.0175777
100	3296		0.665365	0.0487449
1	126		0.148657	0.00941737
10	502		0.181471	0.0167613
100	2594		0.267291	0.0178862
1	88		-0.312555	0.0168405
10	383		-0.418314	0.018542
100	2962		-0.546129	0.0197333
