# Supplementary material for: It is Separation, Not Contact: Electrification at Water–Hydrophobe Interfaces during Wetting–Dewetting Cycles
Source: Langmuir. 2026 Jan 30;42(5):4010–9. doi: 10.1021/acs.langmuir.5c05487 (PMC12895528; doi:10.1021/acs.langmuir.5c05487)
Supplement: Supplementary file 15 [file la5c05487_si_023.xlsx]

## Sheet: Fig5
Uptake Rate	Release Rate	Charge2 [nC]	Charge4 [nC]			Charge2 [nC]	Charge4 [nC]
1	1	-0.24045	0.459439		Mean	-0.447845	0.445291
1	1	-0.442287	0.430213		Std	0.0274692	0.0117588
1	1	-0.4122	0.451011		Mean	-0.469706	0.437581
1	1	-0.460916	0.436519		Std	0.0131873	0.0136311
1	1	-0.475976	0.449275		Mean	-0.661417	0.668225
100	1	-0.46957	0.459967		Std	0.00753274	0.00522654
100	1	-0.485268	0.425359
100	1	-0.468659	0.438629
100	1	-0.471753	0.43577
100	1	-0.453145	0.428182
1	100	-0.467597	0.669835
1	100	-0.656179	0.668212
1	100	-0.671144	0.668738
1	100	-0.654808	0.659953
1	100	-0.663538	0.674388
