# Supplementary material for: It is Separation, Not Contact: Electrification at Water–Hydrophobe Interfaces during Wetting–Dewetting Cycles
Source: Langmuir. 2026 Jan 30;42(5):4010–9. doi: 10.1021/acs.langmuir.5c05487 (PMC12895528; doi:10.1021/acs.langmuir.5c05487)
Supplement: Supplementary file 16 [file la5c05487_si_024.xlsx]

## Sheet: Fig6a
	r_intra		mean	std	rate	mean	std
r_inter	0.201411		0.119403	0.0237461	1->10	0.119403	0.0237461	0.123952	0.138638	0.137854	0.0980674	0.146997	0.133538	0.0871632	0.117676	0.132224	0.0779229
0.0774588	0.212567		-0.137589	0.01894	10->1	0.0778578	0.0332766	0.112282	0.12883	0.0379548	0.0423753	0.0446535		0.0732906	0.0958504	0.0636443	0.101839
0.100285	-0.0284614		0.0778578	0.0332766	10->100	-0.0665181	0.0337833	-0.111654	-0.121602	-0.0555764	-0.0140645	-0.0452545	-0.0527755		-0.0472602	-0.0717752	-0.0787003
0.0831929	-0.0807347		-0.0665181	0.0337833	100->10	-0.137589	0.01894	-0.178067	-0.147645	-0.111686	-0.144404	-0.132056	-0.128016	-0.145358	-0.139161	-0.11342	-0.136081
0.0973324	0.247988		0.181614	0.0454837	1->100	0.181614	0.0454837	0.281154	0.181672	0.128185	0.157126	0.120597	0.208579	0.167257	0.188365	0.178281	0.204923
-0.0331666	-0.125354		-0.181117	0.0475546	100->1	-0.181117	0.0475546	-0.274051	-0.174198	-0.140923	-0.178766	-0.0951005	-0.169628	-0.211188	-0.209956	-0.159076	-0.198283
0.148698	0.130843
-0.00779542	0.169422
0.0405923	-0.0631613
0.0584406	-0.062245
0.0853996	0.181751
7.86012e-05	-0.257165
-0.0829669	0.138717
0.000863611	0.152272
0.114317	-0.0406873
0.0148891	-0.0992299
0.0124562	0.214798
0.0866135	-0.166877
-0.0259532	0.150552
0.0524849	0.132997
0.0906214	-0.0509232
-0.0368587	-0.0761704
0.068234	0.182331
0.0252049	-0.109071
0.0696948	0.0708066
-0.0761901	0.128312
0.0836589	-0.0141358
0.0311187	-0.116959
0.0150967	0.138166
0.0175689	-0.169954
-0.0748533	0.156391
0.0228535	0.128914
0.131866	-0.00173218
0.0510433	-0.122213
0.0058032	0.191278
-0.017301	-0.181511
-0.0118825	0.148623
0.0614597	0.117737
0.0444467	-0.160303
-0.0149451	0.196051
0.0287939	-0.232124
-0.0209357	0.106215
-0.0114614	0.15409
0.0582399	-0.00425818
0.043002	-0.0578886
0.0812722	0.189537
0.00117271	-0.16094
0.0490163	0.0958929
-0.0363308	0.126205
0.062561	-0.0169466
0.0548285	-0.123218
-0.00979816	0.185805
0.00752393	-0.142182
0.0168939	0.169875
0.0919523	0.131203
0.0293646	-0.0483391
0.0303612	-0.0719493
0.0641314	0.198882
-0.00604103	-0.169551
0.0287318

## Sheet: Fig6b
r_inter	r_intra		mean	std	rate	mean	std
0.0224729	0.0573832		0.0310243	0.00794538	1->10	0.0310243	0.00794538	0.0349103	0.0309275	0.0399762	0.0334416	0.0295484	0.0133843	0.0422007	0.0293958	0.0305241	0.0259343
0.0124811	0.0759677		-0.034681	0.00572563	10->1	0.0446105	0.0183563	0.0634866	0.0596254	0.0289912	0.0237711	0.0341773	0.0480806	0.0314481	0.0231697	0.0619424	0.0714122
0.0500872	-0.0196862		0.0446105	0.0183563	10->100	-0.0459209	0.0195499	-0.0697734	-0.0486537	-0.0213886	-0.0298297	-0.0382867	-0.0457445	-0.0491426	-0.0202486	-0.0559539	-0.0801876
0.0133006	-0.0218796		-0.0459209	0.0195499	100->10	-0.034681	0.00572563	-0.0351803	-0.0442405	-0.0329523	-0.0362023	-0.028378	-0.0367525	-0.0372472	-0.0385454	-0.0341314	-0.0231801
0.0180439	0.0908311		0.0761919	0.0115384	1->100	0.0761919	0.0115384	0.0727872	0.0572068	0.0731007	0.100608	0.0755872	0.0692598	0.0763601	0.0873812	0.0794518	0.0701758
-0.0192644	-0.0875906		-0.0725927	0.0100818	100->1	-0.0725927	0.0100818	-0.0683262	-0.0713111	-0.0791077	-0.0911233	-0.0623346	-0.0575817	-0.0713832	-0.0852687	-0.0700612	-0.0694293
-0.00408132	0.0268462
0.0124877	0.072113
0.00224816	-0.0464055
0.0356197	-0.00862073
0.0293932	0.0866
-0.0207542	-0.0920652
-0.0311722	0.00880408
0.0263992	0.0553904
-0.0196053	-0.0409938
0.00883411	-0.0241182
0.00609376	0.0791945
-0.0025219	-0.0816296
0.00205979	0.0355014
0.0325438	0.056315
-0.0238274	-0.0536571
0.0286579	-0.00754436
-0.0334263	0.0671821
0.0248716	-0.0662517
0.00946513	0.0390135
0.0156136	0.0497909
-0.00946165	-0.0477483
0.0170349	-0.0113431
-0.0165495	0.0590377
-0.0280834	-0.0904179
0.0329202	0.0463044
0.0187908	0.0668714
-0.00833774	-0.0540823
0.0294344	-0.00731807
-0.0177941	0.0514657
-0.0109626	-0.0685443
-0.0115686	0.0306321
0.0461371	0.0775852
0.00352453	-0.0456181
0.00959803	-0.0276492
-0.0125505	0.0638097
-0.00441685	-0.0758
-0.0107121	0.0186837
0.0428313	0.066001
-0.0451344	-0.065383
0.019346	-0.0191995
-0.0266423	0.0607389
0.0197544	-0.0655143
-0.0147911	0.015733
0.00746635	0.0694087
-3.57046e-05	-0.0559896
0.0232599	-0.0108715
-0.00983882	0.069613
0.00147338	-0.0685878
0.00131571	0.02725
0.0104697	0.0818819
0.0305819	-0.0496057
-0.00944579	-0.0326259
-0.00337421	0.0668016
-0.0141355	-0.0835649

## Sheet: Fig6c
r_inter	r_intra		mean	std	rate	mean	std
-0.111632	-0.2203		-0.11164	0.0586445	1->10	-0.11164	0.0586445	-0.108668	-0.13225	-0.140623	-0.108529	0.0416521	-0.120034	-0.129331	-0.156652	-0.0921691	-0.169797
-0.128006	-0.182629		0.153394	0.0209169	10->1	-0.0532161	0.0268509	-0.0546231	-0.070274	-0.0393967	-0.0814631	-0.0787535	-0.0471449	-0.085284	-0.00276029	-0.0497725	-0.0226893
-0.0768782	-0.014465		-0.0532161	0.0268509	10->100	0.0357577	0.0235991	0.0624132	0.0581569	0.0341489	0.0317064	0.0679735	0.00675296	0.0495665	0.0333561	0.0101213	0.00338158
-0.0705997	0.0650909		0.0357577	0.0235991	100->10	0.153394	0.0209169	0.135691	0.153309	0.132704	0.182633	0.130762	0.159787	0.155936	0.129454	0.169422	0.184243
-0.0156349	-0.161687		-0.194461	0.0505382	1->100	-0.194461	0.0505382	-0.146052	-0.3226	-0.198972	-0.211208	-0.201972	-0.202222	-0.149086	-0.165975	-0.177574	-0.168947
0.00026717	0.146815		0.172974	0.0741544	100->1	0.172974	0.0741544	0.146548	0.32505	0.189653	0.0317599	0.215081	0.202759	0.143168	0.135358	0.185435	0.154924
0.00296059	-0.12929
-0.0525525	-0.122826
-0.07437	-0.0162131
-0.0605916	0.0927178
0.104882	-0.217718
0.0607529	-0.0798701
-0.0570676	-0.0964643
-0.0143736	0.0197753
-0.0249905	0.107714
0.00318036	-0.195791
-0.0345343	0.155119
-0.024948	-0.133477
-0.00692136	-0.0883844
0.0067942	0.0385006
-0.125034	0.0575992
0.0196791	-0.191529
0.162945	0.194705
-0.0206698	-0.0994234
-0.0530848	0.0148887
-0.0254066	0.105355
0.0393816	-0.16259
-0.099879	0.115202
0.00588798	-0.114146
-0.0103682	-0.057513
0.0283302	0.0350832
-0.0862433	0.0735435
0.0293157	-0.172906
-0.0379429	0.164816
-0.00609187	-0.135423
-0.0221931	-0.107477
0.000457652	0.0500241
-0.0822043	0.0737315
0.00270462	-0.146382
0.0340192	0.177187
0.0453842	-0.111267
-0.1256	-0.12836
-0.0184748	0.0148813
0.010076	0.13953
-0.00505256	-0.171028
0.0300565	0.165414
-0.0612481	-0.153417
-0.0420224	-0.0917949
0.07677	0.0868913
-0.109674	0.0597482
0.0149183	-0.162656
-0.026535	0.1589
0.111619	-0.0581779
-0.113001	-0.13569
0.0936208	0.0970024
-0.185273	-0.00103008
0.0744021	-0.0945452
0.0258938	0.180817

## Sheet: Fig6d
	ODTS_mean	ODTS_std	APTES2s_mean	APTES2s_std	APTES5s_mean	APTES5s_std
r_inter	0.047561	0.0352374	0.0179485	0.0123119	0.0502967	0.0450961
r_intra	0.130575	0.0614902	0.0511778	0.024679	0.112946	0.0586663
