# Supplementary material for: It is Separation, Not Contact: Electrification at Water–Hydrophobe Interfaces during Wetting–Dewetting Cycles
Source: Langmuir. 2026 Jan 30;42(5):4010–9. doi: 10.1021/acs.langmuir.5c05487 (PMC12895528; doi:10.1021/acs.langmuir.5c05487)
Supplement: Supplementary file 17 [file la5c05487_si_025.xlsx]

## Sheet: FigS3abc
Release	ODTS mean	std	APTES 2s		APTES 5s
1	-0.362769	0.0887324	-0.170268	0.0382095	0.344361	0.028902
10	-0.445029	0.0349968	-0.224143	0.0418095	0.473631	0.0535859
100	-0.612278	0.0812945	-0.284518	0.0212471	0.629391	0.0884148

## Sheet: FigS3def
UptakeRate	ODTS mean	std	APTES 2s		APTES 5s
1	-0.43674	0.155506	-0.213148	0.0773673	0.490065	0.170261
10	-0.501562	0.128067	-0.229794	0.0459111	0.464298	0.118313
100	-0.470467	0.0649279	-0.225551	0.053436	0.503357	0.105555
