# Supplementary material for: It is Separation, Not Contact: Electrification at Water–Hydrophobe Interfaces during Wetting–Dewetting Cycles
Source: Langmuir. 2026 Jan 30;42(5):4010–9. doi: 10.1021/acs.langmuir.5c05487 (PMC12895528; doi:10.1021/acs.langmuir.5c05487)
Supplement: Supplementary file 18 [file la5c05487_si_026.xlsx]

## Sheet: FigS8a
Uptake Rate	Release Rate	Charge2 [nC]	Charge4 [nC]			Charge2 [nC]	Charge4 [nC]
1	1	-0.175784	0.166389		Mean	-0.193715	0.162225
1	1	-0.192158	0.164606		Std	0.00494303	0.00512939
1	1	-0.187653	0.166335		Mean	-0.187859	0.14832
1	1	-0.199121	0.15897		Std	0.0127981	0.0090309
1	1	-0.19593	0.154826		Mean	-0.306304	0.232934
100	1	-0.202949	0.161032		Std	0.0151747	0.0116671
100	1	-0.176103	0.137895
100	1	-0.205201	0.152936
100	1	-0.189358	0.147196
100	1	-0.180774	0.142543
1	100	-0.193869	0.22135
1	100	-0.284075	0.227039
1	100	-0.310106	0.250856
1	100	-0.318014	0.227504
1	100	-0.313021	0.237919

## Sheet: FigS8b
Uptake Rate	Release Rate	Charge2 [nC]	Charge4 [nC]			Charge2 [nC]	Charge4 [nC]
1	1	0.394819	-0.320905		Mean	0.369329	-0.297666
1	1	0.376403	-0.31594		Std	0.0149939	0.020074
1	1	0.351596	-0.274146		Mean	0.368946	-0.277444
1	1	0.385909	-0.292043		Std	0.00760035	0.00736412
1	1	0.363408	-0.285294		Mean	0.566774	-0.46264
100	1	0.398307	-0.281912		Std	0.0765972	0.056191
100	1	0.380113	-0.287861
100	1	0.36533	-0.273323
100	1	0.367039	-0.269461
100	1	0.363301	-0.274666
1	100	0.40353	-0.451749
1	100	0.468785	-0.402882
1	100	0.550878	-0.471053
1	100	0.598595	-0.434882
1	100	0.648837	-0.552633
